# Supplementary material for: A stochastic model for the probability of malaria extinction by mass drug administration
Source: Malar J. 2017 Sep 18;16:376. doi: 10.1186/s12936-017-2010-x (PMC5604301; doi:10.1186/s12936-017-2010-x)
Supplement: Supplementary file 1 — Additional file 1. R code for calculating extinction probabilities. [file 12936_2017_2010_MOESM1_ESM.txt]

##########################################################################################################
#                               PROBABILITY OF EXTINCTION

# Probability of extinction as a result of MDA in a simple SIS model
# Assumed initially at equilibrium prevalence
# Written by Tom Smith and Peter Pemberton-Ross, March 2017
# See below for disclaimer.

# initialise values for which the calculations are required

#MDA coverage 
c <- 0.8

# Population size  
N <- 200

# Reproduction number
Rc <- 1.1 

# probability of survival of infection in the absence of treatment 
gamma <- 1 - 1/200

# number of imported infections over time period of interest
imported_infections <- 0

# size0 is the negative binomial variance parameter for the number of residual infections after MDA
size0 <- 50

# size1 is the negative binomial variance parameter for the number of next generation infections
size1 <- 50

# large size is equivalent to Poisson Distribution
# largeNbinf: Large number of infections


# PROBABILITY THAT A SINGLE RESIDUAL INFECTION DIES OUT
probability_single_residual_infection_dies_out<-function(Rcval,largeNbinf,size1){
  # q[k] is the probability that an infected individual has k next generation infections 
  if (size1 > 100){
    #Poisson distribution for large size1
    q0 <- exp(-Rcval) #expecting no further infection
    q <- rep(NA, largeNbinf)
    for (k in 1:largeNbinf) {
      q[k]<- exp(-Rcval)*(Rcval ^ k)/factorial(k) #probability of observing k infections - poisson distribution
    }  
  } else {
    qlong <-dnbinom(0:largeNbinf,mu=Rcval,size=size1)
    q0 <- qlong[1]
    q <- qlong[-1]
  }
  
  # z[t] is the probability of extinction after t steps
  z <- rep(NA, largeNbinf+1)
  z[1] <- q0
  for (t in 2:largeNbinf) {
    z[t]<-q0
    for (k in 1:largeNbinf) {
      z[t] <- z[t]+(q[k]*(z[t-1] ^ k))
    }  
  }  
  return(z[largeNbinf])
}

# NEGATIVE BINOMIAL PROBABILITY OF EXTINCTION
nbprobability_of_extinction <- function(expected_infections,Rcval,largeNbinf=20,size0,size1){
  # Negative binomial distribution of Number of residual infections after MDA
  pr_res <-dnbinom(1:largeNbinf, mu = expected_infections, size0)
  pe <- dnbinom(0, mu = expected_infections, size0)
  #Increment the probability of extinction starting with the probability that there are no residual infections 
  for (k in 1:largeNbinf) {
    pe <- pe + pr_res[k]*(probability_single_residual_infection_dies_out(Rcval,largeNbinf,size1)^k) 
  }
  return(pe)
}

# POISSON PROBABILITY OF EXTINCTION
probability_of_extinction <- function(expected_infections,Rcval,largeNbinf=20){
  # Poisson Distribution of Number of residual infections after MDA
  pr_res <- rep(NA, largeNbinf)
  for (k in 1:largeNbinf) {
    pr_res[k]<- exp(-expected_infections)*(expected_infections ^ k)/factorial(k)
  }  
  
  #Increment the probability of extinction starting with the Poisson probability that there are no residual infections 
  pe <- exp(-expected_infections)  
  for (k in 1:largeNbinf) {
    pe <- pe + pr_res[k]*(probability_single_residual_infection_dies_out(Rcval,largeNbinf,size1=100)^k) 
  }
  return(pe)
}


proba_elimination<-function(Rcval,PopSize,MDAcov,mu0=1/200,prop_imported_infections=0, size0, size1){
  gamma <- 1 - mu0
  beta <- Rcval*(1-gamma)
  I_star <- PopSize*(beta+gamma-1)/beta
  imported_infections<-I_star*prop_imported_infections/(1-prop_imported_infections)
  residual_infections<- max(0,(1-MDAcov)*I_star) + imported_infections
  #  pe=probability_of_extinction(residual_infections,Rcval)
  pe=nbprobability_of_extinction(residual_infections,Rcval,largeNbinf=20,size0,size1)
  return(pe)
}

largeNbinf<-20
beta <- Rc*(1-gamma)
I_star <- N*(beta+gamma-1)/beta
residual_infections<- (1-c)*I_star + imported_infections
Extinction_probability <- nbprobability_of_extinction(residual_infections,Rc,largeNbinf=20,size0,size1)

# THIS SOFTWARE IS PROVIDED BY SWISS TPH "AS IS" AND ANY EXPRESS OR IMPLIED WARRANTIES, INCLUDING, BUT NOT LIMITED TO,
# THE IMPLIED WARRANTIES OF MERCHANTABILITY AND FITNESS FOR A PARTICULAR PURPOSE ARE DISCLAIMED.  IN NO EVENT SHALL SWISS TPH
# BE LIABLE FOR ANY DIRECT, INDIRECT, INCIDENTAL, SPECIAL, EXEMPLARY, OR CONSEQUENTIAL DAMAGES (INCLUDING, BUT NOT LIMITED TO, PROCUREMENT OF
# SUBSTITUTE GOODS OR SERVICES; LOSS OF USE, DATA, OR PROFITS; OR BUSINESS
# INTERRUPTION) HOWEVER CAUSED AND ON ANY THEORY OF LIABILITY, WHETHER IN CONTRACT, STRICT LIABILITY, OR TORT (INCLUDING NEGLIGENCE OR OTHERWISE) ARISING
# IN ANY WAY OUT OF THE USE OF THIS SOFTWARE, EVEN IF ADVISED OF THE POSSIBILITY OF SUCH DAMAGE.
